# Supplementary material for: Controlling for body size leads to inferential biases in the biological sciences
Source: Evol Lett. 2019 Dec 19;4(1):73–82. doi: 10.1002/evl3.151 (PMC7006466; doi:10.1002/evl3.151)
Supplement: Supplementary file 2 — Supporting Information [file EVL3-4-73-s002.csv]

title	trait	sample.size	brain.body.corr	v.brain.corr	v.body.corr	sig.brain	sig.body	partial.brain	partial.body	univariate.brain	univariate.body
Energetic trade-offs between brain size and offspring production_ Marsupials confirm a general mammalian pattern	lowr.max_bmr_brain	24	0.991001124	0.755315895	0.796824344	TRUE	TRUE	-1.916524027	2.696101808	0.755315895	0.796824344
Energetic trade-offs between brain size and offspring production_ Marsupials confirm a general mammalian pattern	highr.max_bmr_brain	22	0.974240515	0.830784117	0.816772631	FALSE	FALSE	0.689230935	0.14529593	0.830784117	0.816772631
Energetic trade-offs between brain size and offspring production_ Marsupials confirm a general mammalian pattern	r.max_brain	77	0.987770902	-0.488794724	-0.415228972	TRUE	TRUE	-3.235212347	2.780419647	-0.488794724	-0.415228972
Brain size and the expression of pheomelanin-based colour in birds	Pheuomelanic	323	0.958437612	-0.118635685	-0.083439483	FALSE	TRUE	-0.475004998	0.371823173	-0.118635685	-0.083439483
Comparative support for the expensive tissue hypothesis: Big brains are correlated with smaller gut and greater parental investment in Lake Tanganyika cichlids	brain_gut_in_fem_algivore	7	0.955365218	0.67354369	0.822356425	TRUE	FALSE	-1.284492472	2.049515855	0.67354369	0.822356425
Comparative support for the expensive tissue hypothesis: Big brains are correlated with smaller gut and greater parental investment in Lake Tanganyika cichlids	brain_gut_in_mal_Zooplanktivore	5	0.983955654	0.809436188	0.890133531	FALSE	FALSE	-2.086493232	2.943150343	0.809436188	0.890133531
Comparative support for the expensive tissue hypothesis: Big brains are correlated with smaller gut and greater parental investment in Lake Tanganyika cichlids	Egg.Diam_brain	29	0.870429691	0.466974068	0.261200936	FALSE	TRUE	0.988714213	-0.599405271	0.466974068	0.261200936
Comparative support for the expensive tissue hypothesis: Big brains are correlated with smaller gut and greater parental investment in Lake Tanganyika cichlids	Clutch.Size_brain	46	0.888170365	0.032507461	0.15123295	FALSE	FALSE	-0.482176285	0.579487637	0.032507461	0.15123295
Comparative support for the expensive tissue hypothesis: Big brains are correlated with smaller gut and greater parental investment in Lake Tanganyika cichlids	Care.Duration_brain	22	0.880866564	0.229226012	0.041557883	FALSE	FALSE	0.859622175	-0.715654548	0.229226012	0.041557883
Comparative support for the expensive tissue hypothesis: Big brains are correlated with smaller gut and greater parental investment in Lake Tanganyika cichlids	brain_gut_in_fem_Invertivore	20	0.834060761	0.755291079	0.782544921	FALSE	FALSE	0.337123528	0.501363415	0.755291079	0.782544921
Comparative support for the expensive tissue hypothesis: Big brains are correlated with smaller gut and greater parental investment in Lake Tanganyika cichlids	brain_gut_in_fem_Piscivore	9	0.930281305	0.704257529	0.799627042	FALSE	FALSE	-0.294408769	1.073510016	0.704257529	0.799627042
Comparative support for the expensive tissue hypothesis: Big brains are correlated with smaller gut and greater parental investment in Lake Tanganyika cichlids	brain_gut_in_fem_Zooplanktivore	3	0.997100917	0.998529325	0.999759696	NA	NA	0.288097473	0.712497441	0.998529325	0.999759696
Comparative support for the expensive tissue hypothesis: Big brains are correlated with smaller gut and greater parental investment in Lake Tanganyika cichlids	brain_gut_in_mal_algivore	10	0.924225041	0.694178237	0.7891061	FALSE	FALSE	-0.24095635	1.011803993	0.694178237	0.7891061
Comparative support for the expensive tissue hypothesis: Big brains are correlated with smaller gut and greater parental investment in Lake Tanganyika cichlids	brain_gut_in_mal_Invertivore	23	0.855705695	0.733684358	0.805154323	TRUE	FALSE	0.166970129	0.662277033	0.733684358	0.805154323
Comparative support for the expensive tissue hypothesis: Big brains are correlated with smaller gut and greater parental investment in Lake Tanganyika cichlids	brain_gut_in_mal_Piscivore	7	0.629570417	0.649720738	0.30728751	FALSE	FALSE	0.755849163	-0.168572762	0.649720738	0.30728751
Comparative support for the expensive tissue hypothesis: Big brains are correlated with smaller gut and greater parental investment in Lake Tanganyika cichlids	brain_gut_in_mal_Scale eater	3	0.814524089	0.900116385	0.985899712	NA	NA	0.288447998	0.750951869	0.900116385	0.985899712
Brain size and the expression of pheomelanin-based colour in birds	Eumelanic	323	0.958437612	0.085477712	0.082001254	FALSE	FALSE	0.084580472	0.000936149	0.085477712	0.082001254
Acrobatic Courtship Display Coevolves with Brain Size in Manakins (Pipridae)	Diet	53	0.920618755	0.554253666	0.498493345	FALSE	TRUE	0.625283024	-0.077153934	0.554253666	0.498493345
Both social and ecological factors predict ungulate brain size	Social.code.in.closed.Browser	4	0.990493173	0.110340241	0.196458463	FALSE	FALSE	17.12209028	-17.91145369	-0.255918722	-0.461068104
The Evolution of Relative Brain Size in Marsupials Is Energetically Constrained but Not Driven by Behavioral Complexity	Litter_size	112	0.985036632	-0.743439446	-0.71850192	FALSE	TRUE	-1.20152624	0.46504544	-0.743439446	-0.71850192
Brains and the city: big-brained passerine birds succeed in urban environments	Habitat	22	0.966063582	-0.134497629	-0.265416121	TRUE	TRUE	1.827174897	-2.030583247	-0.134497629	-0.265416121
Brain size as a driver of avian escape strategy	Escape	96	0.956088953	-0.461100093	-0.420692248	FALSE	TRUE	-0.68550703	0.234713451	-0.461100093	-0.420692248
Life history costs and benefits of encephalization_ a comparative test using data from long-term studies of primates in the wild	gestation_length	28	0.941315793	0.905865582	0.886069278	FALSE	TRUE	0.630193928	0.292857781	0.905865582	0.886069278
Life history costs and benefits of encephalization_ a comparative test using data from long-term studies of primates in the wild	adolescent_period	28	0.941315793	0.785579308	0.65417139	TRUE	TRUE	1.490437354	-0.748800829	0.785579308	0.65417139
Brief Communication_ Seasonality of diet composition is related to brain size in New World Monkeys	CV_diet	21	0.949971781	0.145249441	0.330493411	TRUE	TRUE	-1.729407705	1.973381929	0.145249441	0.330493411
Brain size predicts problem-solving ability in mammalian carnivores	Problem_solving	39	0.968566679	0.278612841	0.252901609	FALSE	FALSE	0.543980889	-0.273980154	0.278612841	0.252901609
Brain size, life history, and metabolism at the marsupial placental dichotomy	Lactation period	52	0.98429507	0.753772179	0.703480728	TRUE	TRUE	1.968332444	-1.233939193	0.753772179	0.703480728
Brain size, life history, and metabolism at the marsupial placental dichotomy	Litter size	52	0.98429507	-0.671733551	-0.597798795	TRUE	TRUE	-2.673766012	2.03397591	-0.671733551	-0.597798795
Coevolving avian eye size and brain size in relation to prey capture and nocturnality	Eye.size	133	0.900609442	0.890095874	0.929247095	TRUE	TRUE	0.281664501	0.675577386	0.890095874	0.929247095
Covariation between brain size and immunity in birds: implications for brain size evolution	Spleen.mass	127	0.934440404	0.881352096	0.89624394	TRUE	TRUE	0.345885158	0.573034873	0.881352096	0.89624394
Interspecific analysis of vehicle avoidance behavior in birds	Danger.avoidance	11	0.965280878	0.551912973	0.349228958	TRUE	TRUE	3.148175821	-2.689644961	0.551912973	0.349228958
Large body and small brain and group sizes are associated with predator preferences for mammalian prey	Selection.by.predators.ALL	130	0.912212379	0.222546857	0.390308561	TRUE	TRUE	-0.795249755	1.115745232	0.222546857	0.390308561
Large body and small brain and group sizes are associated with predator preferences for mammalian prey	Selection.by.predators.Canid	42	0.814764197	-0.107833786	0.097188476	TRUE	TRUE	-0.556341815	0.550475868	-0.107833786	0.097188476
Large body and small brain and group sizes are associated with predator preferences for mammalian prey	Selection.by.predators.Chimp	21	0.782991914	-0.231310104	0.187216425	TRUE	TRUE	-0.97667599	0.951945828	-0.231310104	0.187216425
Large body and small brain and group sizes are associated with predator preferences for mammalian prey	Selection.by.predators.Felid	48	0.915357732	0.124517344	0.319805019	TRUE	TRUE	-1.037616725	1.269595511	0.124517344	0.319805019
Maternal investment, life histories, and the costs of brain growth in mammals	Gestation_length	128	0.961235335	0.89679736	0.835349167	TRUE	TRUE	1.234175743	-0.350984166	0.89679736	0.835349167
Maternal investment, life histories, and the costs of brain growth in mammals	Litter_size	126	0.960331115	-0.647324409	-0.548045047	TRUE	TRUE	-1.556240237	0.946460876	-0.647324409	-0.548045047
Effects of Seasonality on Brain Size Evolution_ Evidence from Strepsirrhine Primates	LEMUR_CV.diet	19	0.902296309	-0.238880594	-0.083877786	FALSE	FALSE	-0.878062917	0.708395143	-0.238880594	-0.083877786
Effects of Seasonality on Brain Size Evolution_ Evidence from Strepsirrhine Primates	LEMUR_CV.vegetatio.index	36	0.926350602	-0.229558377	-0.189391656	FALSE	FALSE	-0.381430618	0.163946827	-0.229558377	-0.189391656
Effects of Seasonality on Brain Size Evolution_ Evidence from Strepsirrhine Primates	LEMUR_SD.temp	36	0.926350602	-0.188452319	-0.184911594	FALSE	FALSE	-0.120947352	-0.072871941	-0.188452319	-0.184911594
Effects of Seasonality on Brain Size Evolution_ Evidence from Strepsirrhine Primates	LORI_CV.vegetatio.index	36	0.926350602	-0.229558377	-0.189391656	FALSE	FALSE	-0.381430618	0.163946827	-0.229558377	-0.189391656
Effects of Seasonality on Brain Size Evolution_ Evidence from Strepsirrhine Primates	LORI_SD.temp	36	0.926350602	-0.188452319	-0.184911594	FALSE	FALSE	-0.120947352	-0.072871941	-0.188452319	-0.184911594
Sexual selection uncouples the evolution of brain and body size in pinnipeds	Male.Harem_size	31	0.883440613	0.519617955	0.610809711	TRUE	FALSE	-0.091085074	0.691277965	0.519617955	0.610809711
Sexual selection uncouples the evolution of brain and body size in pinnipeds	Male.Population_Density_individuals.km2	14	0.917552141	-0.115076497	-0.204119457	FALSE	FALSE	0.456765531	-0.623225648	-0.115076497	-0.204119457
Sexual selection uncouples the evolution of brain and body size in pinnipeds	Female.Population_Density_individuals.km2	15	0.83061672	-0.200371005	-0.613849312	TRUE	TRUE	0.99815088	-1.442930122	-0.200371005	-0.613849312
Sexual selection uncouples the evolution of brain and body size in pinnipeds	Male.Max_Dive_Duration_min	26	0.892219441	0.444795929	0.622786298	TRUE	FALSE	-0.543609319	1.107805101	0.444795929	0.622786298
Sexual selection uncouples the evolution of brain and body size in pinnipeds	Female.Max_Dive_Duration_min	25	0.804541202	0.415060137	0.599008592	TRUE	FALSE	-0.189578693	0.751532461	0.415060137	0.599008592
Sexual selection uncouples the evolution of brain and body size in pinnipeds	Male.gestation_duration_days	29	0.890406636	0.075117269	0.040056123	FALSE	FALSE	0.190422765	-0.12949757	0.075117269	0.040056123
Sexual selection uncouples the evolution of brain and body size in pinnipeds	Female.gestation_duration_days	29	0.808686775	0.213438065	0.356875258	FALSE	FALSE	-0.217215763	0.532534773	0.213438065	0.356875258
Sexual selection uncouples the evolution of brain and body size in pinnipeds	Male.basal_metabolic_rate	8	0.840213637	0.104945173	-0.177862574	FALSE	FALSE	0.865143617	-0.904768039	0.104945173	-0.177862574
Sexual selection uncouples the evolution of brain and body size in pinnipeds	Female.basal_metabolic_rate	8	0.703312801	0.124434806	-0.19062102	FALSE	FALSE	0.511527545	-0.550384891	0.124434806	-0.19062102
Sexual selection uncouples the evolution of brain and body size in pinnipeds	Male.small_intestine_length_cm	17	0.871695834	0.721562479	0.788724112	FALSE	FALSE	0.141725882	0.665182252	0.721562479	0.788724112
Sexual selection uncouples the evolution of brain and body size in pinnipeds	Male.PC1	24	0.899895896	0.464698376	0.518877638	FALSE	FALSE	-0.011764611	0.529464563	0.464698376	0.518877638
Sexual selection uncouples the evolution of brain and body size in pinnipeds	Female.Harem_size	30	0.808650295	0.366095566	0.158927762	FALSE	TRUE	0.68647526	-0.396190659	0.366095566	0.158927762
Sexual selection uncouples the evolution of brain and body size in pinnipeds	Female.PC1	24	0.804458832	0.293751283	-0.034582016	TRUE	TRUE	0.911363889	-0.767736746	0.293751283	-0.034582016
Sexual selection uncouples the evolution of brain and body size in pinnipeds	Male.PC3	24	0.899895896	0.62582165	0.583984914	FALSE	FALSE	0.52735373	0.109421457	0.62582165	0.583984914
Sexual selection uncouples the evolution of brain and body size in pinnipeds	Female.PC3	24	0.804458832	0.719210029	0.644505339	FALSE	TRUE	0.568894147	0.186853418	0.719210029	0.644505339
Sexual selection uncouples the evolution of brain and body size in pinnipeds	Male.sex.dimorphism	31	0.883440613	0.295359164	0.414505152	FALSE	FALSE	-0.322646819	0.699544456	0.295359164	0.414505152
Sexual selection uncouples the evolution of brain and body size in pinnipeds	Female.sex.dimorphism	30	0.808650295	0.146863513	-0.214389313	TRUE	TRUE	0.92529226	-0.962627172	0.146863513	-0.214389313
Sexual selection uncouples the evolution of brain and body size in pinnipeds	Male.Testes_mass_g	13	0.920766221	0.807102302	0.70432998	FALSE	FALSE	1.041983704	-0.255093418	0.807102302	0.70432998
Sexual selection uncouples the evolution of brain and body size in pinnipeds	Male.Lactation_duration_days	31	0.883440613	0.253511509	0.123785637	FALSE	FALSE	0.656641407	-0.45631805	0.253511509	0.123785637
Sexual selection uncouples the evolution of brain and body size in pinnipeds	Female.Lactation_duration_days	30	0.808650295	0.219089085	-0.15438077	TRUE	TRUE	0.993771583	-0.957994454	0.219089085	-0.15438077
Sexual selection uncouples the evolution of brain and body size in pinnipeds	Male.lifespan_months	29	0.890406636	-0.384770174	-0.279731872	FALSE	FALSE	-0.654974724	0.303461969	-0.384770174	-0.279731872
Sexual selection uncouples the evolution of brain and body size in pinnipeds	Female.lifespan_months	29	0.808686775	-0.36609288	0.043335794	TRUE	TRUE	-1.159272168	0.980823865	-0.36609288	0.043335794
Mating system and brain size in bats	female.promisctuity	38	0.98449521	0.084772865	0.179970658	TRUE	TRUE	-8.341437891	8.639095982	0.175933231	0.372056382
Social bonds in birds are associated with brain size and contingent on the correlated evolution of life-history and increased parental investment	Pair.bonds	135	0.93100275	0.14960641	0.30280525	TRUE	TRUE	-5.0255684	5.649089257	0.47687149	0.980981896
Social bonds in birds are associated with brain size and contingent on the correlated evolution of life-history and increased parental investment	Mating	135	0.93100275	0.1155654	0.296704273	TRUE	TRUE	5.967007466	-6.475874792	-0.318183079	-0.838312027
Social fishes and single mothers_ brain evolution in African	Diet	39	0.938259846	-0.115809789	0.075165096	TRUE	TRUE	-1.557086787	1.536117105	-0.115809789	0.075165096
Social fishes and single mothers_ brain evolution in African	Habitat	39	0.938259846	0.082252707	-0.022005728	FALSE	FALSE	0.859873989	-0.828790964	0.082252707	-0.022005728
Social fishes and single mothers_ brain evolution in African	Parental.care	39	0.938259846	0.311117038	0.198097329	FALSE	TRUE	4.537626903	-2.917618486	1.133627417	0.532017648
Social fishes and single mothers_ brain evolution in African	Bi.parental.care	39	0.938259846	0.414006294	0.289986671	TRUE	TRUE	5.054878437	-3.077912815	1.410420825	0.720753999
Social fishes and single mothers_ brain evolution in African	Sexual.selection	39	0.938259846	0.285630958	0.170804544	FALSE	TRUE	3.676409073	-2.524830741	0.910025527	0.429606759
The evolution of hippocampus volume and brain size in relation to food hoarding in birds	Food.hoarding	50	0.968197565	0.362063582	0.230505073	TRUE	TRUE	2.218907475	-1.91783574	0.362063582	0.230505073
Mating system and brain size in bats	Testes.mass	77	0.972231305	0.584543588	0.607019311	FALSE	FALSE	-0.102610352	0.706780307	0.584543588	0.607019311
The evolution of large brain size in birds is related to social, not genetic, monogamy	Extra.pair.matings	42	0.94275256	-0.597554838	-0.585605083	FALSE	FALSE	-0.408875419	-0.200136735	-0.597554838	-0.585605083
The evolution of large brain size in birds is related to social, not genetic, monogamy	Males_use_of_vocal_call_as_primary_or_highly_supplementary_mating_display_to_male_or_female_.0.no._1_.yes.	42	0.94275256	0.744821583	0.790445167	FALSE	FALSE	-0.014792439	-2.989379019	-2.660605542	-3.003854438
The evolution of large brain size in birds is related to social, not genetic, monogamy	Migration__.0.none._1.partial.both.short_distance.2.medium.3.full.	42	0.94275256	-0.347985512	-0.281272773	FALSE	FALSE	-0.744620249	0.420719873	-0.347985512	-0.281272773
The evolution of large brain size in birds is related to social, not genetic, monogamy	Latitiude_.5.arctic._4.arctic.temperate.__3.artic.temp.trop._2._temperate._1.temperate.tropical._0.tropical.	42	0.94275256	0.316178418	0.378677737	FALSE	FALSE	-0.367037094	0.724702897	0.316178418	0.378677737
Mating system and brain size in bats	Testes.mass_ecolocation.1	63	0.949803327	0.048063074	0.025340344	FALSE	FALSE	0.245160306	-0.207513731	0.048063074	0.025340344
Large Brains, Small Guts The Expensive Tissue Hypothesis Supported within Anurans	gut	30	0.829320127	0.59388218	0.907327389	TRUE	TRUE	-0.507906465	1.328544442	0.59388218	0.907327389
Mating system and brain size in bats	Testes.mass_ecolocation.2	14	0.995064797	0.866011689	0.83848592	FALSE	TRUE	3.215895602	-2.361538585	0.866011689	0.83848592
Inter-Individual Variability in Fear of Humans and Relative Brain Size of the Species Are Related to Contemporary Urban Invasion in Birds	CV.flight.Initiation	21	0.838257236	0.24950256	-0.193309609	TRUE	TRUE	1.384162136	-1.353593536	0.24950256	-0.193309609
Inter-Individual Variability in Fear of Humans and Relative Brain Size of the Species Are Related to Contemporary Urban Invasion in Birds	CV.flight.Initiation	21	0.838257236	0.24950256	-0.193309609	TRUE	TRUE	1.384162136	-1.353593536	0.24950256	-0.193309609
Brain size evolution in pipefishes and seahorses: the role of feeding ecology, life history and sexual selection	Egg.size.females	17	0.643623406	0.675533758	0.323095305	FALSE	TRUE	0.79826364	-0.190685858	0.675533758	0.323095305
Brain size evolution in pipefishes and seahorses: the role of feeding ecology, life history and sexual selection	Egg.size.males	16	0.724183465	0.654490462	0.299552429	FALSE	TRUE	0.920096522	-0.366766258	0.654490462	0.299552429
Brain size evolution in pipefishes and seahorses: the role of feeding ecology, life history and sexual selection	head.ratio.females	22	0.629163988	0.438732347	0.317958299	FALSE	FALSE	0.395073043	0.069392568	0.438732347	0.317958299
Brain size evolution in pipefishes and seahorses: the role of feeding ecology, life history and sexual selection	head.ratio.males	21	0.650303294	0.464237241	0.251574585	FALSE	FALSE	0.520940096	-0.087194475	0.464237241	0.251574585
Brain size evolution in pipefishes and seahorses: the role of feeding ecology, life history and sexual selection	sex.dimorph.Polyandrous	8	0.707688591	0.31646747	0.270757921	FALSE	FALSE	-0.56010696	-0.222481126	-0.712109352	-0.606524193
Brain size evolution in pipefishes and seahorses: the role of feeding ecology, life history and sexual selection	sex.dimorph.Polygynandrous	7	0.962106537	0.323736242	0.27528128	FALSE	FALSE	-1.883153811	1.150215513	-0.761494395	-0.624845628
Larger brain size indirectly increases vulnerability to extinction in mammals	Gestation_day.Carnivora	128	0.984016397	0.823072353	0.832858572	TRUE	FALSE	0.111184785	0.72345092	0.823072353	0.832858572
Larger brain size indirectly increases vulnerability to extinction in mammals	Litter_size_ind.Carnivora	128	0.984016397	-0.654198267	-0.645844224	FALSE	FALSE	-0.588960646	-0.066297291	-0.654198267	-0.645844224
Larger brain size indirectly increases vulnerability to extinction in mammals	Weaning_age_day.Carnivora	126	0.984105916	0.296590597	0.295818552	FALSE	FALSE	0.173575858	0.125001523	0.296590597	0.295818552
Larger brain size indirectly increases vulnerability to extinction in mammals	Pop_density_ind.km2.Carnivora	106	0.980611742	-0.550106937	-0.556260949	FALSE	FALSE	-0.120594911	-0.438004164	-0.550106937	-0.556260949
Larger brain size indirectly increases vulnerability to extinction in mammals	Gestation_day.Primates	99	0.973402988	0.748525278	0.707042276	FALSE	TRUE	1.14863962	-0.411046962	0.748525278	0.707042276
Larger brain size indirectly increases vulnerability to extinction in mammals	Litter_size_ind.Primates	99	0.973402988	-0.604335658	-0.590574237	FALSE	FALSE	-0.561456029	-0.044051261	-0.604335658	-0.590574237
Larger brain size indirectly increases vulnerability to extinction in mammals	Weaning_age_day.Primates	96	0.973585128	0.887365078	0.863965125	FALSE	TRUE	0.886624012	0.000761172	0.887365078	0.863965125
Larger brain size indirectly increases vulnerability to extinction in mammals	Pop_density_ind.km2.Primates	98	0.975158408	-0.478609186	-0.445816853	FALSE	TRUE	-0.894041957	0.426015679	-0.478609186	-0.445816853
Larger brain size indirectly increases vulnerability to extinction in mammals	Litter_size_ind	596	0.977394866	-0.594955181	-0.547546991	TRUE	TRUE	-1.337506302	0.759724802	-0.594955181	-0.547546991
Larger brain size indirectly increases vulnerability to extinction in mammals	Pop_density_ind.km2	499	0.975029268	-0.758535079	-0.753973165	TRUE	TRUE	-0.474253022	-0.291562589	-0.758535079	-0.753973165
Larger brain size indirectly increases vulnerability to extinction in mammals	Gestation_day.Artiodactyla	70	0.959327418	0.619837066	0.564791595	FALSE	TRUE	0.97899507	-0.374385218	0.619837066	0.564791595
Larger brain size indirectly increases vulnerability to extinction in mammals	Litter_size_ind.Artiodactyla	70	0.959327418	-0.050860372	0.028559488	TRUE	TRUE	-0.982022632	0.970640724	-0.050860372	0.028559488
Do smart birds stress less_ An interspecific relationship between brain size and corticosterone levels	Baseline_CORT_.ng.mL._migr	27	0.917505269	-0.042411684	-0.063567714	FALSE	FALSE	0.100591843	-0.15586126	-0.042411684	-0.063567714
Do smart birds stress less_ An interspecific relationship between brain size and corticosterone levels	Baseline_CORT_.ng.mL._wint	31	0.970695618	-0.153147633	-0.02877963	TRUE	TRUE	-2.168161669	2.075845402	-0.153147633	-0.02877963
Do smart birds stress less_ An interspecific relationship between brain size and corticosterone levels	Baseline_CORT_.ng.mL._pre.br	39	0.975625386	-0.39890357	-0.293954858	TRUE	TRUE	-2.32817987	1.977476527	-0.39890357	-0.293954858
Do smart birds stress less_ An interspecific relationship between brain size and corticosterone levels	Baseline_CORT_.ng.mL.parent	86	0.972953429	-0.179081671	-0.155997193	FALSE	FALSE	-0.511672325	0.34183615	-0.179081671	-0.155997193
Do smart birds stress less_ An interspecific relationship between brain size and corticosterone levels	Peak_CORT_.ng.mL._migr	18	0.91590465	-0.000840981	0.180383065	FALSE	FALSE	-1.030635786	1.124347174	-0.000840981	0.180383065
Do smart birds stress less_ An interspecific relationship between brain size and corticosterone levels	Peak_CORT_.ng.mL._wint	26	0.96777777	-0.235686246	-0.119035796	TRUE	TRUE	-1.900225414	1.719960118	-0.235686246	-0.119035796
Do smart birds stress less_ An interspecific relationship between brain size and corticosterone levels	Peak_CORT_.ng.mL._pre.br	32	0.974136105	-0.412536719	-0.331880811	FALSE	TRUE	-1.747780059	1.370694848	-0.412536719	-0.331880811
Do smart birds stress less_ An interspecific relationship between brain size and corticosterone levels	Peak_CORT_.ng.mL._parent	71	0.96500737	-0.076078268	-0.053135373	FALSE	FALSE	-0.360703339	0.294946007	-0.076078268	-0.053135373
LARGE BRAINS BUFFER ENERGETIC EFFECTS OF SEASONAL HABITATS IN CATARRHINE PRIMATES	CV_in_diet	36	0.942341522	-0.04111474	0.160397064	TRUE	TRUE	-1.716754515	1.778166127	-0.04111474	0.160397064
LARGE BRAINS BUFFER ENERGETIC EFFECTS OF SEASONAL HABITATS IN CATARRHINE PRIMATES	CV_Normalized_Difference_Vegetation_Index	36	0.942341522	0.220552732	0.08060223	TRUE	TRUE	1.291139693	-1.136092314	0.220552732	0.08060223
LARGE BRAINS BUFFER ENERGETIC EFFECTS OF SEASONAL HABITATS IN CATARRHINE PRIMATES	Diff_CV_diet_and_CV_vegetation	36	0.942341522	0.152880475	-0.059234532	TRUE	TRUE	1.863515129	-1.815302216	0.152880475	-0.059234532
WHY DO PARASITIC CUCKOOS HAVE SMALL BRAINS_ INSIGHTS FROM EVOLUTIONARY SEQUENCE ANALYSES	Breeding_strategy	81	0.963438645	-0.613815714	-0.498527077	TRUE	TRUE	-1.859910053	1.293382143	-0.613815714	-0.498527077
WHY DO PARASITIC CUCKOOS HAVE SMALL BRAINS_ INSIGHTS FROM EVOLUTIONARY SEQUENCE ANALYSES	Migration _pattern	81	0.963438645	-0.613815714	-0.498527077	TRUE	TRUE	-1.859910053	1.293382143	-0.613815714	-0.498527077
WHY DO PARASITIC CUCKOOS HAVE SMALL BRAINS_ INSIGHTS FROM EVOLUTIONARY SEQUENCE ANALYSES	Sexual_dimorphism	81	0.963438645	-0.613815714	-0.498527077	TRUE	TRUE	-1.859910053	1.293382143	-0.613815714	-0.498527077
WHY DO PARASITIC CUCKOOS HAVE SMALL BRAINS_ INSIGHTS FROM EVOLUTIONARY SEQUENCE ANALYSES	Geographic_range	81	0.963438645	-0.613815714	-0.498527077	TRUE	TRUE	-1.859910053	1.293382143	-0.613815714	-0.498527077
Sociality, ecology, and relative brain size in lemurs	Groupsize	19	0.971597353	0.218229798	0.225717854	FALSE	FALSE	-0.019233913	0.244405473	0.218229798	0.225717854
Sociality, ecology, and relative brain size in lemurs	Pairbonded	19	0.971597353	0.106052699	0.186469339	FALSE	FALSE	-3.474330629	3.822616479	0.24664097	0.459887369
Sociality, ecology, and relative brain size in lemurs	Diet	19	0.971597353	0.23502912	0.343266319	FALSE	FALSE	5.517779367	-6.412556327	-0.609896462	-1.036817164
Evolutionary Divergence in Brain Size between Migratory and Resident Birds	Migratory_distance	600	0.965740376	-0.189595594	-0.102443906	TRUE	TRUE	-1.346212338	1.197647704	-0.189595594	-0.102443906
Environmental variation and the evolution of large brains in birds	CV.EVI.Intra.year	835	0.91502216	0.153532523	0.126743693	FALSE	TRUE	0.230800771	-0.084444128	0.153532523	0.126743693
Environmental variation and the evolution of large brains in birds	log(SnowWeeks+1)	835	0.91502216	0.178289071	0.15877523	FALSE	TRUE	0.202822563	-0.02681191	0.178289071	0.15877523
Environmental variation and the evolution of large brains in birds	CV.EVI.Among.years	835	0.91502216	0.094953879	0.05438517	TRUE	TRUE	0.277693164	-0.199710229	0.094953879	0.05438517
Environmental variation and the evolution of large brains in birds	PPC1	835	0.91502216	0.168061928	0.137751859	FALSE	TRUE	0.258187039	-0.098495004	0.168061928	0.137751859
Environmental variation and the evolution of large brains in birds	PPC1.Passeriformes	417	0.96735177	0.112112119	0.049746633	TRUE	TRUE	0.996249032	-0.913976632	0.112112119	0.049746633
Environmental variation and the evolution of large brains in birds	PPC1.Strigiformes	21	0.89445059	0.169596801	-0.142961495	TRUE	TRUE	1.487655317	-1.47359567	0.169596801	-0.142961495
Environmental variation and the evolution of large brains in birds	PPC1.Piciformes	31	0.918157009	0.294824172	0.061751542	TRUE	TRUE	1.516848457	-1.330953501	0.294824172	0.061751542
Environmental variation and the evolution of large brains in birds	PPC1.Galliformes	22	0.975692924	0.188663956	0.277763955	TRUE	FALSE	-1.714757982	1.950841184	0.188663956	0.277763955
Environmental variation and the evolution of large brains in birds	PPC1.Galliformes	362	0.960873623	-0.134205437	-0.051046933	TRUE	TRUE	-1.109928292	1.015453887	-0.134205437	-0.051046933
