# Supplementary material for: Controlling for body size leads to inferential biases in the biological sciences
Source: Evol Lett. 2019 Dec 19;4(1):73–82. doi: 10.1002/evl3.151 (PMC7006466; doi:10.1002/evl3.151)
Supplement: Supplementary file 3 — Supporting Information [file EVL3-4-73-s003.txt]

####################################################################################################
                         ###### Simulating parameter space ######
####################################################################################################

#Models
# 1) Brain ~ body+Selective agent ok
# 2) Selective agent ~ body+brain ok
# 3) residual(brain~body) ~ Selective agent ok
# 4) residual(brain~body) ~ residual(Selective agent~body) ok
# 5) Selective agent ~ residual(brain~body) ok
# 6) brain~body+Selective agent FACTORIAL
# 7) residual(brain~body) ~ Selective agent FACTORIAL
# 8) Selective agent ~ brain+body BINARY CODING

#1=Brain
#2=Selective agent
#3=Body

invlogit <- function (x) { 1/(1 + exp(-x))}
library(mvtnorm)
library(lattice)

#simulations

a.1 <- matrix(nrow=0, ncol=5)
a.2 <- matrix(nrow=0, ncol=5)
a.3 <- matrix(nrow=0, ncol=4)
a.4 <- matrix(nrow=0, ncol=4)
a.5 <- matrix(nrow=0, ncol=4)
a.6 <- matrix(nrow=0, ncol=4)
a.7 <- matrix(nrow=0, ncol=4)
a.8 <- matrix(nrow=0, ncol=4)

co.lin = seq(0.5, 0.98, 0.01)
exp.brain = seq(0.35, 0.65, 0.001)
body=0.5
nitt=length(co.lin)

for(i in 1:nitt){
for(j in 1:length(exp.brain)){
temp.vcv=matrix(c(1,exp.brain[j],co.lin[i], exp.brain[j],1,body, co.lin[i],body,1), ncol=3)
temp.data=data.frame(rmvnorm(1000, mean=c(0,0,0), sigma = temp.vcv))
temp.data$fac<-rbinom(n=1000,size=1,prob=invlogit(temp.data[,2]))
model.a.1 <- coef(lm(temp.data[,1]~temp.data[,2]+temp.data[,3]))
model.a.2 <- coef(lm(temp.data[,2]~temp.data[,1]+temp.data[,3]))
model.a.3 <- coef(lm(resid(lm(temp.data[,1]~temp.data[,3]))~temp.data[,2]))
model.a.4 <- coef(lm(resid(lm(temp.data[,1]~temp.data[,3]))~resid(lm(temp.data[,2]~temp.data[,3]))))
model.a.5 <- coef(lm(temp.data[,1]~resid(lm(temp.data[,2]~temp.data[,3]))))
model.a.6 <- coef(lm(temp.data[,1]~as.factor(temp.data$fac)+temp.data[,2]))
model.a.7 <- coef(lm(resid(lm(temp.data[,1]~temp.data[,3]))~as.factor(temp.data$fac)))
model.a.8 <- coef(glm(temp.data$fac~temp.data[,1]+temp.data[,3], family=binomial))

a.1 <- rbind(a.1, c(co.lin[i],exp.brain[j],model.a.1[2],model.a.1[3], kappa(lm(temp.data[,1]~temp.data[,2]+temp.data[,3]))))
a.2 <- rbind(a.2, c(co.lin[i],exp.brain[j],model.a.2[2],model.a.2[3], kappa(lm(temp.data[,2]~temp.data[,1]+temp.data[,3]))))
a.3 <- rbind(a.3, c(co.lin[i],exp.brain[j],model.a.3[2], kappa(lm(resid(lm(temp.data[,1]~temp.data[,3]))~temp.data[,2]))))
a.4 <- rbind(a.4, c(co.lin[i],exp.brain[j],model.a.1[2], kappa(lm(resid(lm(temp.data[,1]~temp.data[,3]))~resid(lm(temp.data[,2]~temp.data[,3]))))))
a.5 <- rbind(a.5, c(co.lin[i],exp.brain[j],model.a.2[2], kappa(lm(temp.data[,2]~resid(lm(temp.data[,2]~temp.data[,3]))))))
a.6 <- rbind(a.6, c(co.lin[i],exp.brain[j],model.a.3[2], kappa(lm(temp.data[,1]~temp.data[,2]+as.factor(temp.data$fac)))))
a.7 <- rbind(a.7, c(co.lin[i],exp.brain[j],model.a.1[2], kappa(lm(resid(lm(temp.data[,1]~temp.data[,3]))~as.factor(temp.data$fac)))))
a.8 <- rbind(a.8, c(co.lin[i],exp.brain[j],model.a.2[2], kappa(glm(temp.data$fac~temp.data[,1]+temp.data[,3], family=binomial))))}}

a.1d=data.frame(a.1, mod=rep("Mod.1", dim(a.1)[1]))
a.2d=data.frame(a.2, mod=rep("Mod.2", dim(a.2)[1]))
a.3d=data.frame(a.3, mod=rep("Mod.3", dim(a.3)[1]))
a.4d=data.frame(a.4, mod=rep("Mod.4", dim(a.1)[1]))
a.5d=data.frame(a.5, mod=rep("Mod.5", dim(a.2)[1]))
a.6d=data.frame(a.6, mod=rep("Mod.6", dim(a.3)[1]))
a.7d=data.frame(a.7, mod=rep("Mod.7", dim(a.1)[1]))
a.8d=data.frame(a.8, mod=rep("Mod.8", dim(a.2)[1]))


colnames(a.1d)<-c("Colinearity","Exp.brain","beta","beta.body", "kappa","mod")
colnames(a.2d)<-c("Colinearity","Exp.brain","beta","beta.body", "kappa","mod")
a.1d2 <- a.1d
a.2d2 <- a.2d 

a.1d <- a.1d[,-4]
a.2d <- a.2d[,-4]

colnames(a.1d)<-c("Colinearity","Corr._of_intresst","beta", "kappa","mod")
colnames(a.2d)<-c("Colinearity","Corr._of_intresst","beta", "kappa","mod")
colnames(a.3d)<-c("Colinearity","Corr._of_intresst","beta", "kappa","mod")
colnames(a.4d)<-c("Colinearity","Corr._of_intresst","beta", "kappa","mod")
colnames(a.5d)<-c("Colinearity","Corr._of_intresst","beta", "kappa","mod")
colnames(a.6d)<-c("Colinearity","Corr._of_intresst","beta", "kappa","mod")
colnames(a.7d)<-c("Colinearity","Corr._of_intresst","beta", "kappa","mod")
colnames(a.8d)<-c("Colinearity","Corr._of_intresst","beta", "kappa","mod")


all=rbind(a.1d, a.2d, a.3d,a.4d, a.5d, a.6d,a.7d, a.8d)
all2=rbind(a.1d, a.2d)

heat.plot.main <- levelplot(beta~Colinearity+Corr._of_intrest|mod, data=all2,
           panel = function(..., at, region = TRUE, contour = FALSE) {
          panel.levelplot(..., at = at,
                               region = region,
                               contour = contour)
               panel.levelplot(..., at = 0,
                          region = FALSE,
                               contour = TRUE)
           })

jpeg(width=6, height=4, unit="in", res=600, file="heat.plot.main.jpeg")
heat.plot.main
dev.off()

heat.plot.supp <-  levelplot(beta~Colinearity+Corr._of_intresst|mod, data=all,
           panel = function(..., at, region = TRUE, contour = FALSE) {
          panel.levelplot(..., at = at,
                               region = region,
                               contour = contour)
               panel.levelplot(..., at = 0,
                          region = FALSE,
                               contour = TRUE)
           })

jpeg(width=6, height=5, unit="in", res=600, file="heat.plot.supp.jpeg")
heat.plot.supp
dev.off()
